# Supplementary material for: Household Food Waste: Multivariate Regression and Principal Components Analyses of Awareness and Attitudes among U.S. Consumers
Source: PLoS One. 2016 Jul 21;11(7):e0159250. doi: 10.1371/journal.pone.0159250 (PMC4956302; doi:10.1371/journal.pone.0159250)
Supplement: S3 File — (XLSX) [file pone.0159250.s003.xlsx]

## Sheet: Sheet1
case_id	popwght	metro	region	ownhome	matrital status	emply	household size	# adult females in hh	age	age2	age_group	educ	income	race	political id	sex	kids1217	kids611	kids06	religion	have insurance	Responsibility for food	FW Aware?	food3rot	FW bad for environment	FW is a waste of money	FW reduces FB illness	Feel guilty about FW	No time to worry about FW	FW ensures quality	Hard to reduce FW further	More FW when buy in bulk	More FW than others
50000006	0.7224	2	3	1	3	3	2	1	70		4	3	7	1	2	1				15	1	2	1	DHGEIACFB	1	4	2	3	4	1	1	4	4
50000007	0.4355	5	3	1	5	7	1	1	63		3	1	1	1	1	2				1	1	1	2	FEAGICHDB	1	1	4	1	4	1	1	2	4
50000011	0.3226	1	2	2	5	3	1	1	75		4	2	1	1	1	2				7	1	2	1	CEGHIDFBA	4	1	2	1	8	1	2	2	4
50000012	0.3107	2	3	1	1	3	1	1	91		4	2	98	1	1	2				2	1	1	2	ABDEHCGFI	2	1	4	4	4	8	4	4	8
50000013	1.2965	3	1	1	3	4	4	1	99	2	2	3	7	1	1	2	1	1	0	15	1	1	2	BDFAGICEH	8	1	8	3	3	3	3	3	3
50000018	0.5147	3	3	1	5	3	3	1	73		4	3	98	1	2	2	1	0	0	1	1	1	2	HEGADFCBI	4	4	4	1	9	3	1	4	9
50000019	0.9051	3	2	1	3	3	2	1	76		4	1	5	1	2	1				15	1	2	1	HFICGDEBA	2	4	2	4	9	3	2	3	4
50000022	1.6607	5	3	1	3	1	5	2	44		2	4	3	1	3	1	2	0	0	22	1	3	3	BCHAIFEGD	2	2	3	2	3	2	2	2	3
50000023	0.6057	1	2	1	6	1	1	1	60		3	2	6	1	9	2				99	1	1	1	FGDCBHIAE	4	3	1	1	4	3	4	1	3
50000028	3.0517	1	1	2	1	6	5	3	27		1	2	1	2	2	2	0	1	1	2	1	1	2	EFHBAIDCG	1	1	2	1	3	1	3	1	2
50000036	1.2977	2	2	1	3	4	2	1	50		3	2	5	1	3	2				23	2	1	3	BDECFHIAG	2	1	1	1	1	1	1	1	3
50000037	0.8838	1	1	2	3	1	6	3	39		2	5	7	6	2	2	0	0	2	11	1	1	1	IAEHBFCGD	2	2	1	1	4	4	4	4	3
50000039	0.25	3	1	1	5	3	1	1	88		4	4	2	1	1	2				15	1	1	2	HBIAFDCEG	1	1	1	3	4	1	2	4	3
50000042	0.7011	2	1	1	5	1	2	1	99	3	3	4	4	1	2	2				15	1	1	1	IABCEHDFG	1	1	4	1	4	2	4	4	4
50000045	0.3156	5	2	1	5	3	1	0	85		4	2	4	1	3	1				15	1	1	3	DBGCFAEHI	4	1	2	1	4	2	1	1	4
50000046	0.25	5	1	1	5	3	1	1	87		4	3	2	1	3	2				2	1	1	9	AGBFEHDCI	1	4	1	1	4	4	1	3	8
50000047	0.9873	4	1	1	2	1	4	1	39		2	4	13	2	3	1	0	1	1	90	1	1	2	IFADHCEBG	1	1	4	1	4	4	4	3	4
50000048	0.3503	3	2	1	3	6	2	1	60		3	1	1	1	1	1				2	1	2	2	DFHCGEBIA	4	3	3	3	4	3	2	3	4
50000052	1.0036	5	1	2	3	6	4	1	29		1	1	1	3	3	2	0	1	1	1	2	1	2	HACDIGFEB	1	3	3	1	4	2	1	4	4
50000054	0.9221	5	3	1	3	3	4	2	68		4	2	3	2	2	2				22	1	1	1	HGEDFABIC	3	4	3	1	3	4	3	3	4
50000056	0.5881	2	1	1	3	1	2	1	65		4	4	7	1	1	1				15	1	2	1	CHFGDIBAE	3	4	3	1	3	3	1	3	4
50000058	0.633	3	1	1	1	1	2	1	46		2	5	6	1	2	2				2	1	1	1	CBIAGHDEF	4	4	2	1	4	2	1	3	1
50000059	0.5423	2	3	2	6	2	2	1	58		3	3	1	1	3	2	1	0	0	90	2	1	1	BGIFHCDEA	3	4	3	1	3	3	4	2	4
50000067	0.25	3	3	1	4	1	2	0	54		3	4	7	1	1	1				22	1	1	1	HDAICBFGE	3	3	1	3	2	3	3	3	3
50000068	0.4795	5	2	1	3	3	2	1	68		4	3	6	1	3	2				2	1	1	1	EIAHBDFGC	3	4	3	1	4	2	1	4	4
50000069	1.3966	1	4	9	3	2	9		54		3	4	99	1	3	2				15	1	1	1	DIGAFBEHC	3	4	3	2	4	2	1	4	4
50000071	2.4552	1	4	1	3	1	3	1	48		2	2	12	3	1	2				22	1	1	1	IEHAFDGBC	3	4	2	2	4	2	1	3	4
50000075	0.3858	4	4	1	1	2	2	1	19		1	2	4	1	3	1				95	1	2	1	EBDFCHIGA	2	3	1	1	3	2	2	2	4
50000076	0.4086	5	3	1	1	3	2	0	61		3	2	5	1	0	1				6	2	1	1	ADBIFHGEC	3	3	1	3	4	1	1	4	4
50000080	0.973	3	3	1	3	3	2	1	76		4	2	1	1	2	2				15	1	1	1	EGHIADBFC	1	4	1	4	3	4	4	4	4
50000086	0.3213	5	3	1	6	3	1	0	70		4	2	6	1	1	1				15	1	1	1	AGICEFDBH	4	3	3	4	2	4	3	1	3
50000088	0.25	1	3	1	5	3	1	1	84		4	2	99	1	2	2				99	1	1	1	FABHGIEDC	1	1	4	1	1	2	3	3	4
50000090	0.25	2	4	1	1	3	1	0	58		3	5	1	99	1	1				7	1	1	1	AFIEHGDCB	4	4	3	1	4	4	4	4	4
50000094	0.4459	5	2	1	6	2	1	1	63		3	2	3	1	1	2				25	1	1	1	DBEFGAIHC	2	3	2	2	3	2	3	3	4
50000096	0.25	5	3	1	5	4	1	1	82		4	2	1	1	1	2				15	1	1	2	BACFDHEGI	8	2	8	2	4	2	1	2	4
50000098	0.3509	1	2	1	6	2	1	1	55		3	2	1	1	2	2				90	1	1	2	IFDBECGHA	3	1	3	3	3	3	1	3	3
50000100	0.4578	5	4	1	3	3	2	1	99	4	4	4	99	1	1	1				22	1	2	2	DFGBECAHI	3	1	1	3	9	2	3	2	8
50000106	1.8665	2	4	1	1	5	5	2	19		1	3	5	6	1	2	1	0	0	97	1	2	1	IFHGDBAEC	1	2	1	1	3	1	1	1	2
50000107	0.3226	1	2	1	5	3	1	1	89		4	2	3	1	2	2				2	1	1	1	HGACIFDBE	2	2	3	2	1	1	4	8	4
50000109	0.9291	5	3	1	3	3	8	3	67		4	2	5	1	3	1	1	2	0	2	1	2	1	ICBGHADFE	4	1	4	4	1	4	1	8	4
50000110	0.7659	1	2	1	3	1	2	1	62		3	5	13	1	2	2				15	1	2	2	CFBDGHAIE	3	3	1	1	3	1	1	3	3
50000111	0.3472	1	2	1	1	1	1	0	57		3	4	2	1	3	1				15	1	1	1	IGEFHADBC	3	4	1	1	4	1	1	2	4
50000112	0.3214	3	2	1	2	1	3	1	31		2	5	4	1	3	1	0	1	0	2	2	1	2	FGHIABDEC	4	3	3	3	3	3	4	3	3
50000113	0.4209	5	2	2	1	4	5	1	33		2	3	2	1	1	2	1	0	3	8	1	1	2	IDBFHCGAE	4	1	2	1	4	4	1	4	4
50000115	0.4494	1	4	1	5	3	2	1	84		4	3	2	1	1	2				1	1	1	1	HGEBICFDA	4	4	3	4	9	4	4	4	4
50000120	0.25	5	4	1	6	1	3	1	50		3	5	5	1	3	1	1	0	0	15	1	1	1	HGCIBADFE	4	4	2	2	4	4	1	2	4
50000121	0.7049	5	4	1	6	1	1	1	55		3	3	5	1	3	2				22	1	1	1	GHCDFABIE	3	4	3	3	4	2	1	4	4
50000122	0.3382	1	4	1	6	1	3	2	45		2	2	6	1	1	1				2	1	1	2	GAIBCEDHF	1	4	1	1	4	4	2	4	4
50000123	1.1472	1	4	1	1	1	2	1	48		2	3	6	7	1	1				15	1	2	1	GEIFDBCAH	2	1	2	1	3	3	4	2	4
50000125	0.4146	5	4	1	6	3	6	1	74		4	2	4	1	1	1	0	2	1	15	1	3	2	CEDAGFIBH	1	1	1	1	1	4	4	1	8
50000127	0.2735	5	4	1	6	7	1	0	61		3	2	3	1	2	1				25	1	1	1	EIBHACDGF	1	4	3	3	4	3	1	4	4
50000128	0.25	5	4	1	3	1	6	2	65		4	5	7	1	3	1	3	0	0	22	1	2	2	ADHGIECFB	3	4	2	1	4	3	1	4	4
50000129	2.2341	5	4	1	3	1	4	2	50		3	2	12	99	3	2	1	0	0	99	1	1	1	DFBGCEIAH	3	2	2	1	1	2	3	3	2
50000130	0.352	4	4	1	3	1	2	1	66		4	4	99	1	2	1				95	1	2	1	AEIDHGBFC	4	4	2	1	4	2	3	1	8
50000133	0.5048	5	1	1	6	1	1	0	45		2	4	4	1	1	1				96	2	1	1	BGEFHCADI	1	3	2	1	4	3	2	4	4
50000136	1.0901	3	1	1	3	1	6	4	60		3	5	5	1	2	1				90	1	1	2	EIGDCHFAB	1	1	2	1	1	3	2	2	8
50000138	1.2292	3	3	1	6	7	4	3	50		3	2	1	1	1	2				1	1	3	1	AFHDECBGI	1	1	1	1	1	1	1	1	1
50000139	0.5368	2	2	1	5	1	2	1	57		3	2	1	1	3	2	0	0	1	22	1	1	1	EIGDCHFAB	3	1	1	1	4	4	1	4	4
50000142	0.6818	3	1	1	3	3	2	1	79		4	5	7	1	3	2				15	1	1	1	HDFBAIGCE	1	4	3	1	4	1	1	2	4
50000143	1.0546	4	1	2	3	1	4	1	45		2	6	4	1	3	1	2	0	0	2	1	1	2	GHFDEABIC	1	4	1	1	4	1	1	4	4
50000144	0.7271	5	1	1	3	1	3	1	43		2	2	6	1	2	1				1	1	3	3	HEIFDGBCA	1	1	3	1	3	2	2	4	8
50000145	0.8885	1	1	2	1	7	2	2	69		4	1	1	2	2	2				22	1	2	2	FDBEIGACH	3	2	3	2	3	3	3	1	3
50000147	1.0178	1	2	2	4	2	3	1	50		3	1	1	1	3	2				22	1	1	2	EDIHCBFGA	3	2	3	1	4	3	3	3	4
50000148	2.2965	5	1	1	3	3	4	2	72		4	3	3	1	3	2				1	1	1	1	HEIFDGBCA	3	4	4	4	4	1	4	1	3
50000149	0.893	3	1	1	3	4	2	1	65		4	2	6	1	1	2				2	1	1	2	IFADCHGEB	4	4	2	4	4	4	3	3	4
50000150	0.25	5	3	1	6	3	1	1	81		4	4	4	1	3	2				2	1	1	2	AFDHGCIBE	1	1	1	1	2	1	1	2	3
50000151	0.3191	1	1	2	6	7	1	1	68		4	2	2	2	2	2				1	1	1	1	EABIFCDHG	4	2	2	4	4	2	4	4	4
50000154	1.1764	1	2	1	3	4	2	1	39		2	4	12	10	2	2				22	1	1	1	IDBCFAEGH	3	4	2	2	4	2	1	2	4
50000156	0.4172	1	3	1	6	1	1	0	77		4	5	15	2	3	1				25	1	1	1	EHCAFIDBG	3	1	3	3	4	2	1	4	4
50000158	0.2765	1	3	1	6	1	3	3	38		2	4	13	1	3	2				2	1	1	1	HBDCIGAFE	1	4	1	1	4	1	1	2	4
50000164	0.561	2	1	2	6	3	1	0	64		3	2	2	1	3	1				2	1	1	1	BHCIAEGDF	3	4	3	3	4	3	4	4	4
50000167	1.1667	1	2	1	3	3	2	1	73		4	2	7	1	1	1				15	1	3	1	CAGBIHFDE	1	4	3	1	4	1	4	4	4
50000172	0.4554	1	3	2	5	3	1	1	72		4	2	1	2	2	2				1	1	1	2	BHCIAEGDF	1	1	4	1	1	1	1	3	4
50000173	1.3568	1	2	1	3	1	4	1	51		3	3	14	1	2	1	2	0	0	90	1	2	1	HICBAEGFD	3	1	1	2	4	3	4	3	2
50000174	0.3595	3	2	1	2	1	2	1	40		2	4	12	1	3	2				23	1	1	1	CGEFABHID	2	1	2	1	2	2	2	2	3
50000178	0.2825	3	3	1	5	3	3	2	80		4	3	98	1	3	2				2	1	3	1	GAIBCEDHF	2	1	1	4	3	1	3	1	3
50000179	0.25	2	2	2	5	3	1	1	99	4	4	2	9	1	1	2				2	1	1	2	BGDAFICEH	8	4	1	2	1	1	8	8	8
50000180	0.5608	5	3	1	3	2	2	1	99	4	4	4	6	1	3	1				15	1	2	1	CHFEBADGI	2	4	2	3	4	3	1	3	4
50000181	1.624	3	2	1	3	7	2	1	53		3	3	6	1	3	2				22	1	2	1	GFIHDEBCA	3	3	4	1	4	3	2	3	3
50000182	0.9805	2	4	1	3	3	4	1	70		4	2	4	1	3	2	0	0	1	10	1	1	1	CIBEFGHAD	2	4	3	1	4	3	1	3	4
50000183	0.3456	5	3	1	5	2	2	1	43		2	2	2	1	3	2	1	0	0	13	1	1	2	ABFGDCEHI	2	1	1	4	4	2	3	1	4
50000187	0.2767	1	4	1	5	3	1	0	87		4	5	12	1	3	1				96	1	1	1	ECDGIHABF	1	4	1	3	3	3	1	1	4
50000188	0.4578	5	4	1	3	3	2	1	78		4	5	4	1	1	1				15	1	1	1	IDAGEHFBC	2	4	4	4	4	2	1	4	4
50000190	1.1027	1	3	1	3	1	3	2	50		3	5	7	1	3	2				15	1	2	1	GEABIDHCF	1	1	3	1	4	1	4	3	3
50000191	0.5423	3	3	1	3	3	2	1	99	4	4	5	7	1	3	2				15	1	1	1	HFECDAIGB	1	4	1	1	4	4	1	4	4
50000192	0.25	5	3	2	5	6	1	1	99	4	4	4	2	1	1	2				15	1	1	2	CGHDBIFEA	1	3	4	2	4	2	8	8	8
50000194	0.25	1	3	1	5	4	1	1	84		4	2	2	1	1	2				25	1	3	2	HEBDFIGAC	1	4	1	1	3	1	1	4	3
50000195	0.9816	5	1	1	3	1	2	1	57		3	2	3	1	9	1				99	2	1	1	AEHIFGCBD	1	4	1	4	4	4	1	2	3
50000203	0.9292	4	4	1	1	5	3	1	22		1	3	98	5	8	1				96	1	1	2	GIAEDHFBC	1	3	1	1	4	3	8	3	2
50000208	0.5803	3	1	1	6	3	2	1	75		4	2	1	1	2	2				2	1	1	1	DHAGBCFEI	2	3	8	2	4	3	2	4	4
50000210	0.9948	1	4	1	3	3	2	1	77		4	1	1	3	3	1				2	1	1	1	IBAGCEFHD	4	4	1	1	4	1	1	1	4
50000213	1.5968	2	3	1	3	1	5	2	48		2	5	14	10	3	1	0	1	0	95	1	2	1	CBIFHEADG	1	4	3	1	4	2	3	1	4
50000214	0.5987	5	2	1	3	3	2	1	74		4	2	2	1	1	2				15	1	1	2	FHEGIDABC	4	2	3	4	2	2	3	2	3
50000218	0.25	1	3	2	5	3	1	1	93		4	4	7	1	2	2				15	1	2	1	AEGFBHDCI	4	4	1	4	4	2	1	8	4
50000219	2.2079	3	1	2	3	1	2	1	51		3	3	5	1	2	2				14	1	1	2	DIGHFABCE	2	2	2	1	2	2	4	1	3
50000220	0.9139	1	4	1	3	3	3	1	69		4	5	99	1	3	2				15	1	1	1	FIEAGHBCD	1	4	4	1	4	4	1	1	4
50000221	2.6595	2	4	1	3	2	3	1	58		3	3	99	1	3	2				97	1	1	1	EIHFBDAGC	3	3	2	1	3	3	3	2	4
50000222	0.4278	1	4	2	1	2	3	0	99	2	2	2	4	1	1	1	0	1	0	90	1	1	1	AHCIDFEGB	2	1	1	1	2	1	4	2	1
50000223	0.5034	2	3	1	2	7	2	1	44		2	4	13	1	1	2				25	1	1	1	HBDFAECGI	1	2	3	1	4	2	1	4	4
50000226	1.0864	4	4	2	3	4	5	1	37		2	2	3	3	2	2	2	0	1	2	1	1	3	BDCAFEHGI	2	2	2	2	1	1	1	1	2
50000228	1.6678	2	4	1	3	2	3	2	50		3	2	6	2	3	1				15	1	2	1	BAEDHGIFC	2	3	2	2	3	4	2	2	4
50000229	1.4685	4	4	2	3	4	5	1	25		1	2	2	3	3	2	0	1	2	90	1	1	1	FGHDIECBA	1	1	4	1	4	3	4	1	3
50000230	0.7986	5	3	1	3	3	2	1	64		3	2	6	1	1	1				97	1	2	2	EIAHBFGDC	1	4	2	1	4	2	1	4	4
50000231	0.7626	5	4	1	3	1	2	1	56		3	2	12	1	2	2				11	1	1	1	ICGABDHFE	4	4	1	4	4	4	2	4	4
50000232	0.4544	1	2	1	2	1	2	0	58		3	2	6	1	3	1				23	1	3	2	HBEGDAICF	8	8	1	8	4	3	8	8	8
50000235	0.7555	3	4	1	3	1	3	2	55		3	4	14	1	0	1				2	1	1	1	CGFIDEBHA	3	4	2	3	4	4	2	2	4
50000236	0.824	5	3	1	3	4	4	1	49		2	2	7	1	1	2	1	1	0	13	1	2	1	BIFCHDEGA	3	3	2	2	4	2	4	3	4
50000239	0.5927	3	4	2	6	3	1	1	68		4	2	1	7	0	2				22	1	1	1	BHGEDCAIF	4	2	1	1	1	1	4	3	4
50000241	1.2448	2	4	2	1	1	9		45		2	3	1	5	8	2				6	1	1	2	HACEIGFBD	2	2	2	1	2	2	2	2	2
50000242	0.25	5	2	1	6	3	1	1	82		4	2	2	1	1	2				15	1	1	2	CFBAGIDEH	2	2	1	3	4	1	1	1	4
50000243	0.797	5	3	1	3	8	2	1	79		4	2	9	1	3	2				13	1	1	2	GCEHBFDIA	1	1	1	3	2	1	4	4	3
50000244	0.4801	4	1	1	1	1	3	1	18		1	2	98	5	1	1	0	1	0	95	8	1	1	GIEBCFAHD	3	2	1	3	2	1	2	3	3
50000247	0.7309	1	2	1	3	3	2	1	65		4	2	99	1	1	2				15	1	1	1	IBEGHCFAD	3	4	3	2	4	2	1	2	4
50000248	0.5955	2	3	1	3	3	5	1	72		4	3	6	1	3	2	2	0	0	2	1	1	2	CIAGEFBDH	8	4	3	1	8	2	3	1	3
50000249	2.9187	3	1	2	3	1	3	1	33		2	5	7	6	3	1	0	1	0	21	1	2	1	ABDEHCGFI	1	1	3	1	4	2	4	2	4
50000250	0.3873	5	2	1	3	3	2	1	75		4	5	99	1	2	2				90	1	1	1	HCDGBAFEI	1	4	3	4	4	3	1	1	4
50000253	0.9225	3	1	2	1	1	2	1	33		2	2	6	1	2	2				2	2	2	2	FGEBACDHI	1	4	1	4	4	3	4	3	4
50000254	1.0473	3	2	1	3	1	4	1	46		2	2	2	1	2	1	1	1	0	99	1	1	2	ICAEGDBFH	2	3	2	2	4	3	4	2	3
50000256	0.314	1	1	1	1	1	1	1	57		3	4	5	1	1	2				2	1	1	2	DEFGBHIAC	2	1	2	1	3	4	1	4	4
50000257	0.9195	3	2	2	1	1	3	0	20		1	3	7	1	3	1				95	1	2	1	BHEDAGFIC	1	3	1	1	1	3	3	2	3
50000259	1.3252	4	1	1	3	1	4	2	50		3	5	13	4	9	1				90	1	2	2	BAECIDGFH	1	3	1	4	1	1	4	4	4
50000260	1.0292	1	1	2	4	3	2	2	85		4	2	10	2	2	2				1	1	1	2	BGECHFIDA	2	1	1	3	2	1	1	1	4
50000262	0.3182	5	1	1	6	2	3	1	45		2	4	6	1	3	2	1	1	0	15	1	1	2	AIEFCHDBG	1	3	2	2	2	2	2	2	3
50000267	0.4333	5	3	1	6	1	1	1	60		3	6	4	1	1	2				1	1	1	1	EGHIDBCAF	4	4	4	4	1	3	1	8	4
50000268	0.9617	1	3	2	5	3	1	1	62		3	3	4	2	2	2				1	1	1	1	AFIEGBHCD	1	1	1	1	4	1	1	8	4
50000269	0.6129	3	1	1	1	1	2	1	24		1	4	5	1	2	1				7	1	2	1	DCGAFEIHB	4	3	1	3	3	3	2	4	4
50000271	0.8658	5	3	1	3	3	2	1	65		4	2	7	3	3	1				1	1	3	2	HFCADBGEI	1	1	1	1	3	1	2	2	2
50000272	0.816	5	3	1	4	1	2	2	50		3	1	1	2	3	2				1	2	1	2	DCGBAIEHF	4	4	3	1	3	3	3	3	3
50000279	0.3463	3	3	1	3	3	2	1	79		4	4	99	1	2	1				2	1	3	1	EACGFDIHB	2	4	3	4	4	3	2	3	4
50000282	1.033	3	3	1	3	1	2	1	99	3	3	2	7	1	3	2				2	1	1	2	BADHCEGFI	3	3	3	3	3	3	3	3	3
50000285	0.25	1	2	1	5	4	1	1	88		4	4	1	1	1	2				15	1	1	2	BHGFACIED	3	4	4	2	1	2	3	1	2
50000287	0.7613	1	2	1	3	3	2	1	77		4	4	99	1	1	1				2	1	1	1	GIFCHDBEA	4	4	4	2	4	2	2	4	4
50000288	1.2109	2	2	1	3	1	3	2	55		3	4	12	1	3	2				99	1	1	1	CEFGAIBHD	1	1	4	1	4	1	1	4	1
50000290	0.4829	1	3	1	5	3	3	2	90		4	3	98	1	3	2				25	1	3	2	CBEIFADHG	3	2	4	2	4	2	4	1	4
50000295	0.25	5	2	1	6	3	1	0	77		4	5	6	1	2	1				15	1	1	1	AFHDECBGI	2	3	3	1	4	2	2	1	3
50000296	0.562	1	4	2	1	6	1	1	54		3	4	98	1	1	2				10	8	1	2	IGEAHCDFB	4	4	4	3	4	4	1	4	4
50000298	0.6252	5	4	1	3	3	2	1	70		4	2	12	1	2	1				2	1	3	1	GEIDBACFH	2	4	4	4	4	3	1	4	4
50000300	0.8636	5	4	2	3	1	5	1	40		2	2	4	10	1	1	0	1	2	22	1	2	1	BHDFECIGA	1	2	1	4	4	1	3	1	4
50000301	0.9622	5	1	1	3	3	3	2	61		3	5	12	1	2	2				2	1	1	2	EDBGACIFH	1	3	3	1	4	1	1	4	4
50000302	0.7407	1	4	1	3	3	2	1	65		4	5	4	2	2	1				15	1	2	1	HGCIBADFE	1	4	3	3	2	2	4	4	4
50000304	1.0173	2	2	1	3	2	4	1	42		2	4	5	1	1	1	2	0	0	15	1	2	2	CBADFGHEI	3	2	2	1	3	2	3	3	3
50000306	1.3429	5	4	2	3	3	2	1	60		3	2	2	1	3	2				15	1	1	1	HBFGIECAD	3	4	3	2	4	1	2	2	4
50000307	0.6379	5	3	1	3	1	3	1	56		3	2	12	1	2	2	0	1	0	2	1	1	2	EAFBIDCHG	1	1	1	1	4	1	2	2	4
50000308	0.2831	2	3	1	5	3	1	0	99	9	9	4	99	99	2	1				99	1	1	1	BCGIAFEDH	1	1	3	3	3	4	1	2	4
50000309	0.25	5	2	1	1	3	1	0	57		3	2	99	1	2	1				2	1	1	1	EICGFHABD	3	3	3	3	3	3	3	3	3
50000310	0.9913	2	1	1	1	2	4	2	19		1	2	12	1	1	1				15	1	2	1	HAGFBIDEC	3	2	3	2	3	4	3	2	3
50000314	0.7332	3	2	2	3	3	2	1	88		4	4	3	1	9	2				15	1	1	2	HECAIBFDG	3	4	3	4	4	4	1	4	4
50000315	0.7246	5	2	1	3	2	2	1	73		4	2	2	1	1	2				15	1	1	2	HICBAEDGF	3	4	2	1	1	2	1	3	4
50000317	0.25	2	4	1	5	3	1	0	78		4	5	13	1	3	1				10	1	1	2	IDECAFHBG	4	4	1	3	3	2	1	4	4
50000319	0.3873	5	2	1	3	3	2	1	77		4	4	5	1	2	2				2	1	1	1	AICFHGBDE	1	4	1	1	1	2	1	1	4
50000320	0.3832	2	2	1	3	1	5	1	99	2	2	5	12	1	3	2	0	3	0	90	1	1	1	BIADEGCFH	3	2	2	1	2	3	3	1	4
50000322	0.906	4	4	1	6	3	6	5	75		4	5	98	6	3	2				2	1	1	1	FIDAEBGHC	4	4	4	1	8	4	1	2	4
50000327	0.7082	2	4	1	1	1	5	3	21		1	3	12	1	3	1				99	1	3	2	HDGBACIFE	1	4	1	1	4	8	3	3	3
50000328	1.5379	2	4	2	3	1	3	2	51		3	2	4	1	2	2				1	1	2	2	AFDGHBEIC	1	1	1	1	1	3	1	1	4
50000331	1.113	2	4	2	3	2	4	1	50		3	4	99	1	2	2	2	0	0	7	1	1	3	HICBDAFEG	1	4	2	1	4	2	3	3	4
50000337	0.2679	1	1	1	1	2	1	1	70		4	4	3	2	2	2				1	1	1	2	HECAIBFDG	4	4	4	4	1	1	4	4	4
50000338	0.5171	3	3	1	3	1	3	1	55		3	4	5	1	3	1	1	0	0	90	1	3	1	AFEBDHICG	1	1	2	1	4	4	1	1	4
50000339	0.6333	1	2	2	1	1	1	0	52		3	3	6	1	2	1				95	1	1	1	CIFBEGDAH	1	4	2	4	1	2	4	1	4
50000340	1.2205	2	3	2	3	1	3	1	31		2	4	7	3	0	1	0	0	1	95	1	1	1	GIEABHFDC	3	1	3	1	4	4	4	1	3
50000341	0.4384	5	2	1	3	3	2	1	85		4	5	7	1	2	2				15	1	1	1	EDHBFCAIG	1	4	1	1	4	1	1	4	4
50000344	0.514	3	3	1	3	4	2	1	71		4	2	99	1	1	2				15	1	1	1	AGIEBCHDF	1	4	1	1	4	1	2	1	4
50000347	0.4602	1	3	1	5	3	3	2	88		4	4	3	3	2	2				14	1	2	1	IHAFGCBED	2	3	1	4	1	2	2	2	4
50000348	0.5468	3	3	1	3	1	2	1	55		3	5	15	1	3	2				2	1	1	1	IHGABEDFC	1	2	2	2	2	2	4	2	3
50000349	0.3054	5	3	1	6	3	1	1	70		4	3	3	1	2	2				15	1	1	1	CFHDGBIAE	2	4	3	2	4	3	3	1	4
50000350	0.2686	2	1	1	5	3	1	0	89		4	5	4	1	3	1				15	1	1	2	DBEFCAGHI	4	3	4	1	3	3	3	3	4
50000352	1.3155	1	3	1	3	6	2	1	26		1	5	5	3	3	2				15	1	1	2	FEIHGADBC	4	4	3	4	4	2	4	2	4
50000353	0.6628	1	3	1	5	3	4	2	84		4	3	5	1	1	2				1	1	3	3	GFCHAIEBD	8	2	3	2	3	1	1	1	3
50000355	0.7103	1	3	1	3	3	2	1	69		4	2	3	1	3	2				90	1	1	1	AHFDECIGB	1	1	2	1	4	2	3	3	4
50000357	0.3174	5	3	1	3	3	2	1	71		4	2	99	1	3	2				15	1	1	1	IGHDFCBAE	2	4	1	1	3	2	1	4	4
50000358	0.5996	2	2	1	3	1	3	1	99	9	9	5	99	1	3	1	1	0	0	8	1	3	1	IDECGBFAH	9	4	2	1	3	2	2	3	3
50000360	0.3447	3	3	1	3	3	4	2	80		4	3	99	1	1	2	1	0	0	2	1	1	1	DAHIFBEGC	3	4	3	2	3	2	1	1	4
50000361	0.4256	1	1	1	3	3	2	1	66		4	4	6	1	1	1				2	1	2	1	BGFCDIHEA	1	1	1	1	1	4	2	1	1
50000365	0.6935	2	1	1	1	1	1	1	62		3	2	6	1	3	2				2	1	1	2	CEHGBDIAF	4	4	3	1	4	3	1	1	3
50000367	1.2891	2	2	1	1	2	3	2	21		1	3	6	1	3	2	1	0	0	96	1	2	1	BDCGFEIHA	1	3	1	1	1	2	2	1	4
50000368	0.4896	3	3	2	6	1	2	1	31		2	3	4	1	2	2	0	1	0	99	1	1	1	BCIGFHAED	2	3	2	1	3	2	3	1	3
50000376	1.8812	3	2	1	3	1	4	1	41		2	5	12	2	2	1	0	2	0	15	1	2	1	DIFBGCAEH	4	3	2	2	3	2	2	2	3
50000379	0.8812	5	3	1	3	3	2	1	84		4	3	1	1	3	2				22	1	1	1	AHIDFEGCB	8	4	3	3	4	3	1	4	4
50000380	0.428	1	3	1	3	3	2	1	78		4	3	9	1	1	1				15	1	1	1	ECDABGHFI	1	1	1	2	4	3	1	4	4
50000381	0.9492	5	4	2	3	1	2	1	51		3	1	5	1	3	1				90	2	2	2	AFHEBDGCI	2	2	3	1	3	2	4	3	4
50000382	1.6527	1	2	2	3	3	2	1	60		3	2	2	99	2	1				2	1	1	1	IDBCFAEGH	1	1	1	3	2	3	1	2	4
50000383	0.3213	3	3	2	1	3	2	1	99	4	4	2	98	1	8	1				15	2	2	2	DCIAGEBFH	1	3	3	1	3	1	3	3	4
50000384	0.5799	5	2	1	3	2	2	1	63		3	2	12	1	1	2				8	1	1	1	CBGAHIFDE	3	1	2	1	3	3	2	4	4
50000385	0.3558	3	2	1	4	1	3	1	52		3	2	5	1	2	2				2	1	1	2	CAGFIDBHE	3	3	3	4	3	1	3	3	3
50000386	0.7868	3	4	1	6	3	2	1	61		3	5	5	1	2	2				7	1	1	1	EHIBGADFC	2	3	2	1	3	1	2	2	3
50000389	1.673	1	3	1	3	1	2	1	52		3	3	6	10	3	1				15	1	1	1	CDHABGIEF	1	4	2	1	4	4	1	4	4
50000391	0.3764	1	3	1	3	4	2	1	78		4	5	8	1	1	2				15	1	1	1	ABEDFHCIG	2	4	2	3	4	3	1	3	4
50000394	0.5208	3	3	1	3	1	4	2	53		3	5	15	1	3	1				2	1	2	1	EFAGDBHIC	1	3	1	1	4	4	4	1	4
50000395	0.7208	2	1	2	3	3	2	1	58		3	1	4	1	3	1				15	1	1	2	AHCDIFEBG	4	2	2	1	4	1	3	1	3
50000396	0.5104	2	2	1	3	1	4	1	48		2	4	12	1	1	1	2	0	0	8	1	2	2	HDIGFBEAC	4	4	1	1	4	1	3	1	4
50000398	0.9818	4	1	1	3	1	4	1	99	2	2	5	99	99	3	1	2	0	0	99	1	2	2	AHICGEBFD	1	3	1	1	4	2	3	2	4
50000399	0.6421	1	3	1	3	3	3	1	65		4	3	5	1	2	1				90	1	3	1	BEFAHGICD	1	1	2	4	3	1	1	4	4
50000404	0.4435	2	2	1	1	1	1	1	99	3	3	4	6	1	3	2				2	1	1	1	ICAHBFEDG	4	4	1	4	3	1	4	4	4
50000405	0.6841	1	3	2	1	1	1	1	38		2	2	5	2	2	2				13	1	1	3	BFCHGIEAD	1	2	3	1	1	2	2	1	4
50000407	0.6717	1	2	2	6	7	1	1	53		3	3	1	1	2	2				22	1	1	1	HEDGBCAIF	4	4	3	1	4	2	3	4	3
50000408	0.6893	5	1	1	3	2	2	1	70		4	4	6	1	2	1				90	1	1	1	HGABFCDIE	2	3	3	3	2	3	3	2	3
50000412	0.2686	1	1	1	1	2	1	0	65		4	5	2	1	2	1				2	1	1	1	HCGFBDIEA	2	4	1	4	4	4	1	4	4
50000413	0.25	2	1	1	5	3	1	1	75		4	4	6	1	3	2				2	1	1	1	DIEGACFHB	2	4	4	3	2	1	1	4	4
50000414	0.2811	5	4	1	3	1	4	1	54		3	3	12	1	3	1	2	0	0	90	1	1	2	AIGCEHBDF	3	3	2	2	3	3	1	4	4
50000418	0.4192	3	4	1	6	1	1	0	53		3	4	7	2	9	1				21	1	2	2	ACIGDEHFB	3	4	2	1	4	1	1	4	4
50000419	1.6407	1	2	1	3	1	3	1	52		3	1	7	4	2	1	1	0	0	95	1	2	3	BHAEIGDCF	3	3	1	1	4	2	4	4	8
50000423	1.536	2	2	1	3	3	2	1	60		3	5	6	2	3	2				1	1	3	1	CIEHAGDBF	1	1	1	1	3	3	1	2	2
50000424	0.7045	1	2	1	6	6	2	1	59		3	2	1	1	3	1				15	1	1	1	FCIGADBEH	3	1	2	1	1	2	1	1	4
50000425	0.438	5	4	1	5	3	2	1	90		4	2	5	1	2	2				15	1	1	1	GHEDAFCBI	8	1	3	1	4	4	1	1	4
50000426	0.4627	3	1	1	3	2	5	1	35		2	2	7	1	1	2	1	2	0	25	1	1	2	IBGHCFAED	2	3	2	1	2	2	3	1	3
50000427	0.3286	5	3	2	2	1	2	1	57		3	3	7	1	1	1				15	1	1	2	FCBGEIHAD	1	1	1	1	1	3	4	3	4
50000432	0.6247	1	2	1	5	1	1	0	69		4	2	4	2	2	1				1	1	1	2	EIBFADGHC	1	4	4	1	1	2	1	2	4
50000435	0.4114	4	4	9	5	3	1	1	88		4	2	99	7	1	2				15	1	1	2	AFBIHCGED	8	9	9	9	9	9	9	9	9
50000437	0.6766	5	3	1	3	3	2	1	82		4	2	3	1	1	1				15	1	2	2	EBHFIDACG	3	4	2	4	4	4	3	3	4
50000442	0.5352	1	2	1	3	3	2	1	66		4	5	12	1	2	2				2	1	1	1	HFIEBDCAG	2	4	3	1	4	2	2	3	4
50000446	0.25	5	2	2	5	1	1	0	75		4	5	7	2	1	1				15	1	1	1	BHIFGAEDC	4	4	1	4	1	4	8	1	8
50000447	0.6925	1	3	1	3	3	4	1	67		4	5	8	1	1	1				15	1	2	1	IEBCAHDFG	1	4	2	2	3	2	4	3	4
50000452	0.6163	3	2	2	6	3	2	1	74		4	1	1	1	2	2				15	1	1	1	GHFDCEIAB	1	4	1	1	3	1	1	1	4
50000457	1.1835	2	4	1	3	3	2	1	73		4	2	6	1	1	1				8	1	2	1	FDBIAHCGE	3	3	1	3	4	2	1	2	4
50000459	0.25	1	3	2	1	1	1	1	68		4	3	3	1	2	2				90	1	1	1	FCAGEHDIB	2	3	2	1	8	1	2	3	2
50000460	0.3859	3	3	1	5	1	6	2	69		4	2	2	1	2	2	1	2	0	1	1	2	3	DCEAGBHFI	1	1	1	3	2	2	2	2	3
50000461	0.5448	5	1	1	1	3	2	2	62		3	2	2	1	1	2				15	1	2	1	IHFCADBEG	3	3	3	3	4	4	3	4	4
50000462	0.25	1	2	1	5	3	1	1	78		4	2	99	1	2	2				2	1	1	2	AGBCHFIED	3	3	2	1	4	2	2	1	4
50000468	0.25	3	3	2	6	2	3	1	70		4	2	1	1	3	2	2	0	0	15	1	3	2	BEFHIACGD	3	3	1	3	2	1	2	2	4
50000469	0.25	3	2	2	5	2	1	1	69		4	2	3	1	2	2				2	1	1	3	AHCFGDEBI	2	2	3	1	4	1	4	3	4
50000474	0.4146	1	4	1	5	3	1	1	87		4	2	1	1	2	2				15	1	1	2	CAGIBEHFD	1	4	1	2	4	1	1	4	3
50000476	1.2969	2	1	1	3	3	3	1	77		4	1	3	1	2	1				2	1	2	2	BGIEFHADC	4	4	4	4	4	1	4	4	8
50000482	0.7685	3	3	2	1	2	1	1	58		3	2	1	2	3	2				90	1	1	2	AIEDCHFBG	1	1	1	4	1	1	4	1	4
50000492	1.1674	2	4	1	3	3	7	3	56		3	2	2	1	9	1	0	1	1	99	2	2	1	DHIGECBFA	4	3	3	1	4	3	4	2	3
50000495	0.3729	3	3	1	5	3	1	1	82		4	3	2	1	1	2				15	1	1	1	EICHAGDBF	1	1	2	1	3	2	3	1	4
50000496	1.183	3	3	1	3	2	3	1	50		3	2	6	1	1	2				97	1	1	1	HBEIAFGCD	2	2	3	1	2	1	4	3	3
50000497	0.3876	1	4	1	3	3	2	1	99	4	4	5	7	10	3	1				23	1	1	2	DIHBGFCAE	3	4	4	1	4	3	1	1	4
50000502	0.4195	5	2	1	3	4	2	1	54		3	2	2	1	3	2				90	1	1	2	AGBEIDCFH	3	1	1	4	4	1	3	1	4
50000503	0.4855	5	3	1	1	3	3	2	59		3	2	99	7	2	2				2	2	1	1	ABFDEICHG	1	1	1	1	1	1	1	1	1
50000504	1.3429	5	4	1	3	3	2	1	64		3	2	4	1	1	2				15	1	1	1	BFEHAIGDC	3	2	2	1	4	2	3	3	4
50000505	0.3352	5	3	2	5	3	1	1	82		4	2	1	2	8	2				25	1	1	2	DHCBGEIAF	4	4	2	4	1	1	1	1	4
50000507	0.5984	5	3	2	6	1	6	1	26		1	3	4	1	1	1	1	0	2	10	2	3	1	DICHFEGAB	3	3	1	3	3	3	2	1	3
50000508	0.7611	4	4	1	3	1	4	1	32		2	5	99	3	1	2	1	0	0	2	1	1	2	IAEBDGCHF	1	1	1	1	3	1	3	1	4
50000510	0.3096	1	4	1	6	3	1	0	62		3	2	3	1	3	1				96	1	1	1	IADEHGBFC	1	4	3	1	3	3	3	3	4
50000514	0.9326	5	3	1	3	1	2	1	48		2	2	3	1	2	2				15	1	1	1	CABHDGEFI	1	1	1	1	4	1	1	4	4
50000516	1.2067	3	1	2	3	1	3	1	27		1	1	4	1	3	1	0	0	1	25	1	2	2	CEDGFHIBA	4	4	1	2	3	1	1	4	4
50000517	0.3054	1	3	1	5	3	2	1	87		4	3	6	1	2	2				15	1	1	1	IFEHGCDBA	3	2	3	1	4	2	4	1	4
50000518	0.6252	5	4	1	3	2	2	1	70		4	2	5	1	1	1				90	1	2	1	DFHGCAIBE	1	4	4	2	4	4	1	2	4
50000520	0.4384	3	2	1	3	3	2	1	72		4	5	8	1	1	2				15	1	1	3	IBACEFDGH	3	4	2	4	4	1	1	2	4
50000525	1.2502	3	3	1	3	3	2	1	55		3	2	1	1	3	2				22	1	1	1	DABIGFECH	1	2	1	1	4	4	1	4	4
50000526	0.7259	2	4	1	3	1	2	1	58		3	3	12	1	3	1				96	1	2	1	CBFEDAGIH	2	3	2	3	2	2	3	3	3
50000527	0.6932	5	3	1	1	1	2	1	41		2	2	2	2	2	2				1	1	2	2	GHCDIAFBE	4	3	3	3	1	3	3	3	4
90000016	0.8541	3	2	2	5	7	3	2	63		3	2	1	10	1	2				1	1	2	1	FGEBACDHI	1	4	3	2	4	1	4	3	4
90000017	0.3697	5	2	2	3	4	2	1	81		4	2	5	1	1	2				22	1	1	2	BAEDFHCGI	4	2	3	3	2	1	1	1	4
90000030	1.7951	0	3	1	3	1	2	1	33		2	4	7	1	1	2				22	1	2	2	HEGIADCBF	1	4	2	2	3	3	3	3	3
90000032	2.1149	2	2	2	2	1	6	1	31		2	2	12	1	2	1	0	2	2	22	1	3	2	DICFAGEHB	4	1	1	1	2	1	1	1	2
90000036	0.7378	5	3	2	6	7	4	2	72		4	2	2	2	9	1	0	0	1	1	1	2	2	GDAIBCHFE	1	1	1	4	4	4	4	4	3
90000039	0.8798	5	3	1	2	7	2	1	54		3	2	1	1	3	1				1	1	2	1	ICGEHBFDA	1	4	2	1	4	3	1	4	4
90000047	1.3196	3	1	2	1	5	1	0	24		1	4	4	1	2	1				95	1	1	1	DBIAHGCFE	2	2	2	2	3	2	2	1	3
90000049	1.4161	1	2	1	2	1	2	1	23		1	3	4	1	3	1				8	1	2	1	FAECBGHID	2	4	1	1	2	1	4	2	4
90000050	0.9148	2	3	1	3	1	4	1	32		2	4	15	1	1	1	0	0	2	2	1	2	2	GECAFHBID	3	4	1	4	2	1	3	1	4
90000052	1.4857	3	3	2	3	4	2	1	47		2	3	7	1	3	2				22	1	2	3	IBHDEAFGC	1	3	2	2	3	3	2	4	3
90000055	2.4756	1	1	2	1	1	1	1	23		1	3	1	1	1	2				90	1	1	2	BIHGDEFCA	3	3	3	1	4	4	2	3	2
90000056	2.9806	3	1	2	1	1	2	1	32		2	3	4	4	8	2	1	0	0	90	1	1	2	HICBEGFDA	3	4	8	2	4	1	1	2	4
90000059	1.3755	1	2	2	3	1	7	2	37		2	3	5	1	3	2	1	1	2	90	1	2	2	DGFEAIBCH	3	3	1	3	3	3	2	1	1
90000061	0.9806	3	2	2	2	7	2	1	59		3	3	4	1	3	2				2	1	2	2	HBECAFDGI	2	1	1	2	2	2	3	3	4
90000066	2.5249	1	1	1	3	1	3	1	37		2	2	2	1	1	2	0	1	0	95	1	2	1	DFHEGAICB	1	4	1	2	3	2	1	2	4
90000068	1.4474	1	1	2	3	3	2	1	67		4	2	12	1	3	1				2	1	2	2	CADHBIFGE	4	1	1	4	4	4	1	1	4
90000073	0.6365	1	4	2	6	7	1	1	43		2	3	1	1	2	2				10	1	1	2	BCFAHGIDE	1	1	1	1	4	2	4	4	4
90000075	0.6443	5	2	1	1	1	1	0	36		2	3	6	1	2	1				1	1	1	3	CEDHGIFBA	3	4	2	3	2	2	2	2	3
90000076	1.105	1	3	2	6	1	2	1	53		3	3	6	2	3	1				15	1	2	1	DCAGIBEFH	2	3	1	1	4	2	2	3	4
90000079	2.4328	5	3	2	3	1	2	1	47		2	2	2	7	3	2				13	2	1	2	AFCDIGBHE	3	1	1	1	4	1	4	1	1
90000080	0.8254	5	2	1	5	1	1	1	70		4	3	6	1	1	2				15	1	3	2	DAHCBIEGF	4	1	1	4	4	1	4	4	4
90000087	1.2013	2	3	1	1	1	1	1	23		1	4	4	1	2	2				2	1	1	2	FGEHIACDB	1	2	4	1	2	2	3	3	1
90000089	1.3698	2	3	2	2	1	3	1	22		1	1	6	1	3	2				96	1	1	2	IFDBHACGE	3	4	2	1	3	3	2	3	3
90000090	1.6557	5	3	1	2	2	3	1	41		2	1	4	1	3	1				2	1	1	1	IDHBFCGEA	4	4	4	4	2	2	1	4	4
90000092	0.3997	1	2	2	6	1	1	1	50		3	5	12	2	1	2				22	1	1	2	ABIDFCGEH	8	2	3	8	3	3	2	3	8
90000094	1.051	2	3	2	2	2	6	1	39		2	2	6	2	3	1	2	2	0	90	1	3	3	HDAIBECGF	1	1	1	1	4	4	4	4	4
90000095	2.9392	1	4	1	3	2	4	1	38		2	5	12	1	2	2	0	0	2	22	1	1	1	EBFAHCDIG	2	4	2	1	3	2	3	2	3
90000096	0.8643	1	1	2	2	1	4	1	42		2	4	2	5	2	2	0	1	1	2	1	3	2	DGCEHAFBI	1	3	1	1	4	3	3	2	8
90000097	1.4704	3	3	1	3	1	4	1	40		2	4	12	1	3	2	2	0	0	20	1	2	2	BADCIFHEG	3	2	3	2	1	3	4	2	3
90000099	0.6461	3	4	2	6	1	1	0	69		4	4	10	1	1	1				15	1	1	1	GCABHDFIE	3	4	3	3	4	3	1	2	4
90000101	1.424	3	3	2	4	7	1	1	62		3	3	1	1	2	2				2	1	1	1	AIDCHBGEF	1	1	1	1	4	1	1	1	4
90000102	0.4841	5	3	1	3	3	2	1	60		3	5	6	1	3	2				15	1	1	1	CEBFGADIH	2	3	1	2	3	2	3	2	3
90000105	1.729	1	2	1	3	1	5	2	50		3	3	12	1	3	1	2	0	0	2	1	2	3	DACFBHIGE	2	3	2	2	3	2	2	2	3
90000106	3.1377	1	4	1	3	1	5	2	99	3	3	3	7	1	1	2				10	1	2	3	CDGFAIHBE	2	4	2	1	2	3	3	1	4
90000117	2.6845	3	3	2	3	2	2	1	25		1	3	4	1	8	1				90	2	1	1	EBGDCFIAH	1	2	3	1	4	4	4	1	4
90000123	1.2243	5	2	1	4	1	1	0	53		3	3	5	1	1	1				96	1	1	1	IEGADHFCB	3	8	2	4	4	1	4	1	3
90000124	1.6557	3	3	1	3	3	2	1	69		4	4	6	10	2	1				95	2	2	2	EICBADGHF	2	3	2	2	4	3	4	2	4
90000132	1.6846	5	4	1	3	3	2	1	68		4	3	4	1	1	1				15	1	3	2	CDFIGBEAH	1	2	1	1	1	1	1	3	4
90000133	1.2511	5	2	2	1	1	2	1	23		1	3	1	1	3	1				90	1	2	2	ADGFHBIEC	2	4	2	2	4	8	1	2	3
90000137	0.5975	1	3	1	1	2	4	1	21		1	2	7	6	2	1	1	0	0	21	2	2	1	BCIFADEHG	3	4	1	2	3	2	1	1	4
90000139	0.7291	1	3	1	6	3	2	1	62		3	4	4	1	3	1				15	1	1	1	GEBHFDCAI	8	4	1	2	4	2	4	2	4
90000141	0.5702	4	4	2	3	2	5	1	59		3	3	5	1	2	1	3	0	0	8	1	1	1	EBDAHFCGI	3	2	2	2	2	2	3	1	4
90000144	0.7564	2	3	1	3	2	2	1	63		3	4	6	1	1	2				22	1	1	1	EHIDFACBG	1	4	4	4	4	1	1	4	3
90000154	1.0996	1	4	2	6	1	2	0	42		2	3	5	1	3	1				22	1	1	1	GDICEAHFB	4	4	1	4	4	2	1	2	4
90000156	0.5946	3	3	1	1	2	6	2	23		1	4	6	2	2	1	1	0	0	15	1	1	3	EBGDIHCAF	3	2	1	2	3	3	3	4	3
90000157	0.6684	5	2	1	3	1	3	1	34		2	4	7	1	3	2	0	0	1	22	1	1	2	DIEBAGHCF	3	3	1	1	3	2	3	1	3
90000158	1.0713	3	4	1	3	3	2	1	77		4	3	3	1	3	2				15	1	1	1	CIHEBAFDG	1	4	4	4	4	4	1	4	4
90000160	0.7641	1	4	1	1	5	3	1	22		1	3	98	1	2	1				95	1	3	2	IHEDGACBF	3	4	2	8	9	3	8	4	3
90000165	1.1345	0	4	2	2	3	4	1	73		4	1	1	1	0	2				10	1	2	1	GFIACBHED	1	8	1	1	4	1	1	4	4
90000167	1.5984	2	4	1	1	2	5	2	20		1	3	5	1	2	1	1	0	0	90	2	3	1	IGAHBCEFD	2	1	2	1	2	4	1	3	4
90000168	0.467	5	4	1	3	1	2	1	72		4	2	5	1	2	2				16	1	1	2	AFIHDECBG	1	1	3	1	1	2	1	1	3
90000172	1.3878	3	4	1	5	1	1	1	50		3	4	12	1	1	2				90	1	1	1	FAGBHDECI	3	2	1	2	2	1	3	2	2
90000176	1.4979	2	4	2	1	5	2	0	22		1	3	1	1	3	1	1	0	0	90	2	3	1	BFIHEDGCA	1	2	2	4	2	2	2	4	4
90000185	1.8198	1	3	1	3	3	2	1	67		4	2	3	2	9	2				6	1	1	2	FCBDIAGHE	3	3	2	2	3	2	3	4	4
90000186	3.4382	1	3	1	3	1	2	1	33		2	4	12	7	2	1				1	1	2	2	DEFGICHAB	2	2	1	2	3	2	2	1	8
90000188	0.651	5	2	1	3	1	4	1	47		2	4	1	1	3	1	2	0	0	2	1	2	2	GEADHICFB	4	2	1	3	2	2	3	4	4
90000189	1.461	3	2	1	6	1	4	1	43		2	2	6	1	3	2	0	1	0	22	1	1	1	HEIBFCGAD	2	3	2	2	2	2	1	2	3
90000190	1.7677	1	4	2	2	6	2	1	28		1	5	4	1	2	2				90	1	2	1	EDIHCBFGA	1	2	3	1	4	2	2	1	4
90000191	1.6118	1	1	2	1	1	2	2	23		1	4	6	1	3	2				90	1	1	1	DEFICHGAB	2	3	1	1	3	2	2	2	3
90000193	1.8863	1	4	2	1	1	4	4	28		1	4	8	1	3	2				90	1	1	2	GBFIHADEC	1	3	2	1	3	3	4	3	3
90000195	0.7363	2	3	1	2	1	2	1	32		2	1	1	3	3	1				22	2	2	1	DBGHAIFEC	4	2	1	2	4	3	1	2	4
90000196	0.6597	2	4	1	3	1	2	1	53		3	4	12	1	1	1				15	1	2	1	ACDEHGBFI	2	2	2	2	3	2	3	2	3
90000197	1.8613	2	1	2	2	2	3	1	46		2	6	2	1	2	2				2	1	1	1	HBCIDGFEA	3	4	3	1	3	2	2	3	3
90000199	0.9823	1	3	1	1	2	4	2	70		4	9	7	2	2	2				22	1	1	1	DAGHECFIB	4	1	1	1	1	1	1	1	1
90000200	1.2423	3	3	1	1	1	2	1	19		1	2	1	1	3	1				90	2	2	1	DIHCFEGBA	3	3	1	2	3	1	2	2	4
90000204	0.6199	1	1	1	1	1	2	0	99	1	1	3	99	2	3	1	1	0	0	1	1	1	2	EDGFCBAHI	4	1	4	1	1	4	1	1	8
90000207	1.0311	5	3	1	3	1	3	1	42		2	3	4	1	2	2	1	0	0	90	1	1	2	IEGBCAHDF	3	2	2	1	3	2	3	1	3
90000208	0.7421	1	1	1	1	7	2	1	58		3	2	2	2	2	2	1	0	0	1	1	1	3	CAIBDFHEG	3	1	1	1	4	1	4	1	4
90000209	0.5061	2	2	1	6	3	3	1	52		3	2	13	1	3	1				90	1	1	2	CIBDGHAEF	2	4	1	1	3	1	2	4	3
90000210	0.4532	5	2	2	1	1	1	0	22		1	1	12	3	3	1				22	1	1	1	AFGBHDICE	1	4	4	1	1	2	1	3	4
90000211	3.4989	1	2	1	3	2	4	2	28		1	3	3	1	3	2	0	0	1	2	1	2	1	IHECFAGDB	3	3	2	1	4	3	3	2	3
90000212	1.392	2	2	1	1	5	3	2	18		1	2	12	2	2	2				90	1	2	1	DCEIHABFG	2	2	1	1	3	4	3	2	4
90000214	1.3443	5	3	1	3	1	4	2	43		2	3	13	2	3	1	0	1	0	95	1	2	1	AFGCBDHIE	3	4	3	1	4	4	1	4	4
90000216	0.7315	3	1	1	3	3	7	2	67		4	2	4	1	3	2	1	2	0	25	1	3	1	FICEHDAGB	3	3	3	2	4	3	1	1	3
90000217	1.0103	1	1	1	1	2	4	3	20		1	4	7	3	2	2				90	1	2	1	GAICFEHDB	1	4	2	4	4	3	2	4	4
90000220	1.2006	1	3	2	6	1	2	2	64		3	4	3	1	3	2				22	1	1	1	ACBHDFGEI	2	3	1	2	1	2	3	4	4
90000221	1.2037	3	2	2	1	5	4	1	26		1	4	1	2	2	1				11	2	1	3	GCADFIHBE	2	1	2	1	4	2	1	2	4
90000224	0.2504	5	2	1	3	3	3	2	80		4	2	5	1	2	2				8	1	1	1	CDAHIEFBG	3	4	2	1	3	1	1	3	4
90000225	0.9391	3	1	1	4	1	4	2	25		1	3	12	1	2	1				2	1	2	1	FGDEIHBCA	1	4	1	1	4	2	3	1	4
90000226	0.5997	3	1	1	4	6	2	0	56		3	4	2	1	2	1				2	1	1	1	FHCIEABDG	4	1	2	1	4	1	4	4	4
90000233	1.0736	2	3	1	3	2	6	2	47		2	4	12	1	3	2	1	1	0	2	1	1	2	IGCFBHEAD	2	2	4	1	4	2	4	2	4
90000235	0.3926	0	2	2	5	1	8	6	86		4	1	13	5	1	2				20	2	1	1	IFAGEDBCH	1	3	4	1	1	3	3	1	1
90000237	0.4337	5	2	2	3	1	2	1	65		4	2	99	1	1	2				8	1	2	2	HADGFIECB	4	1	4	1	4	4	3	4	4
90000241	0.935	5	3	1	6	3	1	0	57		3	1	1	1	3	1				90	1	3	3	BHCAGDEIF	1	4	2	1	1	1	3	1	1
90000243	1.2591	4	1	1	1	2	3	2	22		1	3	1	10	2	2				8	1	3	1	ICAGFDEBH	3	2	2	1	2	1	3	1	1
90000245	1.2868	1	4	1	1	1	1	0	31		2	5	5	1	2	1				95	1	1	1	GDEAHIFBC	1	4	3	1	3	2	1	3	1
90000248	0.6921	1	3	1	3	1	5	2	54		3	5	12	1	3	2				2	1	1	2	IEDGFBHAC	2	4	1	1	1	1	2	4	4
90000250	0.5518	1	3	1	3	2	5	2	67		4	5	4	1	1	1	2	0	0	22	1	2	1	IDFEABCGH	3	3	1	4	4	2	3	4	4
90000251	0.7854	1	2	1	3	1	2	1	60		3	2	5	1	1	1				15	1	3	1	DCBGIAFEH	3	4	3	1	4	4	4	2	4
90000252	1.0322	3	2	1	1	3	1	0	56		3	4	8	1	1	1				99	1	1	1	GADBHFCEI	4	4	1	4	1	1	1	4	4
90000254	0.407	5	2	1	6	2	5	1	41		2	5	6	1	3	2	2	1	0	90	2	1	1	CBDAIHEGF	1	4	1	1	1	2	4	8	4
90000262	1.9864	5	3	2	3	1	4	2	27		1	2	3	4	3	1				16	1	1	1	IECGBFADH	3	3	1	1	4	4	2	1	4
90000268	0.6906	1	4	2	6	3	2	2	70		4	4	6	1	2	2				90	1	1	1	AFDBEGCHI	1	3	3	1	4	1	2	4	4
90000269	1.0111	5	2	1	3	1	2	1	62		3	2	98	1	2	2				22	1	1	2	EHICGBFAD	2	2	3	1	2	2	3	2	3
90000270	3.199	1	3	1	3	1	3	1	48		2	3	4	1	3	2				1	1	1	1	IDEFHBCGA	8	1	1	1	3	1	3	1	4
90000272	0.3304	3	3	1	3	3	2	1	84		4	2	98	1	3	2				25	1	1	2	CGIAEHFDB	2	2	1	2	4	1	4	4	8
90000277	1.2423	1	3	2	2	1	5	1	26		1	2	5	1	3	1	0	3	0	22	2	1	2	GDECBAHFI	2	2	2	3	2	2	3	1	2
90000279	1.2475	5	1	1	5	3	5	3	83		4	1	98	1	3	1				15	1	2	2	AGFHDBICE	8	3	2	8	2	2	1	3	3
90000281	0.9506	2	3	1	2	6	4	2	18		1	2	10	4	3	1				90	1	3	2	DHAEIGCBF	3	4	4	1	4	4	3	3	4
90000284	1.6191	3	2	2	1	5	1	1	21		1	2	1	1	8	2				22	1	1	2	FGAEBDCIH	2	3	3	2	3	3	3	3	3
90000285	4	1	3	2	3	2	5	2	46		2	2	4	3	3	1	1	1	0	2	2	2	3	GDEAICHBF	2	4	1	8	2	3	1	8	4
90000294	1.5648	2	4	2	1	1	3	2	99	2	2	5	7	3	2	1				99	1	1	1	ADGEFBHIC	1	3	2	4	4	3	4	1	4
90000295	0.7846	5	2	1	3	1	5	1	57		3	2	99	1	3	1	2	1	0	90	1	2	2	FCIHEDABG	2	4	4	1	4	4	1	4	4
90000297	1.5118	5	4	2	6	1	3	1	39		2	2	3	1	1	2	1	0	0	90	2	1	2	FEAIHGDCB	3	3	2	1	4	4	2	3	4
90000302	1.1601	1	3	2	3	1	3	1	55		3	2	99	2	2	1	1	0	0	99	1	2	2	DBAICGFEH	2	3	1	2	4	3	2	2	4
90000304	0.6231	2	4	2	1	6	2	0	35		2	4	5	1	2	1				96	2	2	2	EIGACFBHD	1	4	1	1	4	3	2	2	3
90000310	2.562	2	4	2	3	1	4	2	28		1	1	3	3	3	1	1	0	0	2	2	1	2	CIFEHGBDA	1	4	1	1	4	4	1	4	4
90000311	2.3152	1	4	2	2	4	7	4	29		1	2	98	1	3	2	0	0	1	22	1	1	1	EGFBDCIAH	3	4	1	1	3	4	1	4	4
90000323	1.2266	1	1	1	1	2	5	1	20		1	2	7	3	3	1	1	0	1	2	1	2	1	DCFIEBAHG	3	2	2	1	3	2	2	3	3
90000325	1.0152	1	1	2	4	1	3	1	52		3	1	2	3	3	1	0	1	0	2	2	1	2	BHCAIFEDG	1	4	1	4	1	1	1	3	4
90000326	1.0792	1	3	1	1	1	5	1	22		1	2	6	2	2	1	0	1	0	22	2	2	2	HAGEFDCIB	1	4	1	2	3	1	4	4	4
90000327	0.9169	0	2	1	3	3	2	1	66		4	2	3	1	3	1				90	1	1	1	DCFIEBAHG	2	2	4	2	4	2	4	9	4
90000328	0.4718	3	3	2	1	1	5	2	26		1	4	4	1	2	2	0	1	1	96	1	1	2	DBECFAGIH	2	4	2	3	3	1	3	4	4
90000329	2.0344	1	2	1	6	8	3	2	38		2	3	98	1	8	2				10	1	2	2	IHACFBEGD	1	4	3	3	4	3	3	4	3
90000330	2.9016	2	3	2	3	1	3	1	32		2	5	13	2	3	2	1	0	0	22	1	2	2	IHBFECGAD	2	4	3	1	4	2	3	2	4
90000336	1.1865	5	1	1	1	2	1	1	22		1	5	5	1	2	2				14	1	1	2	EGICHDFAB	1	4	2	2	3	3	3	2	3
90000338	0.525	3	1	1	3	4	2	1	80		4	2	99	1	1	2				90	2	1	3	BIGEHCFAD	4	4	1	4	1	2	3	4	4
90000340	2.5667	3	3	1	3	5	4	1	30		2	5	5	6	3	2	0	0	2	22	1	1	2	HAGEFDCIB	3	4	2	1	4	3	1	3	4
90000341	0.4883	3	2	1	6	1	3	3	57		3	5	14	1	3	2				22	1	1	2	FDIBACGHE	1	2	2	1	1	2	2	2	1
90000343	3.4243	1	3	2	3	1	3	1	35		2	6	7	1	9	1	0	0	1	8	1	2	2	FGBHEADCI	3	1	3	2	3	2	3	2	8
90000348	0.7451	3	3	1	1	1	3	1	26		1	4	2	1	3	1				96	2	2	2	CBDAEHIFG	2	2	2	2	4	2	3	1	4
90000349	0.4381	4	1	2	1	1	1	0	32		2	4	3	1	2	1				2	1	1	2	FHCEIBDAG	4	4	4	1	4	4	4	4	4
90000355	1.5234	2	2	2	6	1	4	1	44		2	2	6	1	1	2	1	0	0	23	1	1	2	FGAEBIHDC	3	2	1	2	2	3	4	2	3
90000362	1.2074	1	3	1	3	3	2	1	67		4	4	5	1	1	1				1	1	2	1	HBGDCEFAI	8	4	3	1	4	3	1	3	4
90000364	2.2546	3	2	2	1	1	1	1	22		1	3	3	1	2	2				2	1	1	1	AFGCBDHIE	1	3	3	1	4	3	3	4	4
90000366	0.8358	2	3	1	3	1	6	1	45		2	5	13	1	1	1	2	2	0	15	1	2	2	AIEHFBDCG	4	4	2	3	1	1	1	1	1
90000367	1.5734	1	3	2	1	1	2	1	29		1	2	4	1	3	2				1	2	1	3	IDFEABCGH	1	1	1	1	2	1	1	1	1
90000368	0.25	5	3	1	2	1	4	2	32		2	2	5	1	1	2				7	1	2	2	BCFAGIDHE	3	3	2	3	4	2	3	2	4
90000370	0.7741	1	3	1	6	6	3	2	36		2	3	14	1	1	2				22	1	1	2	GDFIAHBEC	3	3	3	1	4	3	4	1	4
90000379	1.8526	1	3	1	1	2	3	2	32		2	3	7	1	2	2				22	1	2	1	BDHICGFEA	3	1	2	1	4	2	4	2	3
90000384	3.4885	3	1	1	3	1	4	1	38		2	4	15	1	2	1	0	0	2	2	1	1	1	GAEDHBCFI	2	2	1	1	3	3	2	3	3
90000386	1.1672	3	2	1	3	1	3	2	50		3	2	13	1	1	1				1	1	2	2	FIHGEABDC	4	3	3	4	3	2	1	1	4
90000387	0.8521	3	2	2	3	1	2	0	23		1	1	3	1	3	1				96	2	2	2	DFEAGCIHB	2	1	1	2	3	1	4	4	4
90000391	1.1124	5	3	1	3	3	3	2	52		3	4	4	1	1	1				90	2	1	1	IAFCBGDEH	3	2	1	4	3	1	1	1	4
90000392	4	2	4	2	3	4	6	1	38		2	1	98	3	2	2	0	1	2	2	1	1	1	IHDCAEBGF	1	1	1	1	2	1	1	4	4
90000393	1.9352	5	2	1	3	1	4	1	49		2	4	7	1	3	1	0	2	0	8	1	1	2	HIBDEGFAC	2	3	3	3	3	2	3	3	3
90000394	2.5864	1	3	2	4	2	6	2	34		2	1	1	3	2	1	0	1	0	2	2	2	1	ECHBDFAGI	2	1	1	1	1	1	3	1	2
90000395	1.8185	2	1	2	3	1	5	2	37		2	5	12	2	2	2	0	0	2	90	1	3	3	CAGIHBEFD	3	2	2	2	3	2	4	3	3
90000402	1.7378	1	3	2	2	1	6	2	35		2	1	1	2	3	1	0	1	2	1	2	1	1	FIDCBAEGH	3	1	2	1	4	1	2	4	3
90000405	1.1741	5	2	1	5	1	1	0	70		4	3	6	1	1	1				2	1	1	1	ICEGFDABH	4	2	1	1	4	4	4	2	2
90000406	1.0104	2	2	2	2	1	4	1	40		2	3	6	2	2	2	2	0	0	22	1	1	2	DHAFBGEIC	3	1	2	1	3	1	2	1	4
90000407	1.4205	5	3	2	3	1	3	1	36		2	3	5	5	3	2	1	0	0	2	1	2	2	FDHACGIEB	3	1	4	1	4	8	3	2	4
90000413	0.6794	2	4	1	2	1	3	2	29		1	2	4	1	3	1				95	1	1	1	HGEFBCIAD	4	3	2	3	4	3	3	1	4
90000416	0.25	5	4	2	6	3	1	1	73		4	2	99	1	3	2				97	1	1	2	GDIBAHCEF	1	3	1	1	4	2	3	3	4
90000417	0.6365	5	4	2	6	2	1	1	48		2	3	1	1	8	2				6	1	1	2	ADHGFECBI	3	3	2	2	3	2	2	3	4
90000421	0.25	5	4	1	2	1	2	1	64		3	6	6	1	3	1				15	1	2	1	DCFIGAHEB	4	3	1	2	4	2	2	3	4
90000422	1.2141	3	4	2	6	1	3	2	32		2	3	5	1	3	2	1	0	0	22	2	1	2	HIDGFBCEA	1	3	2	2	4	4	2	3	3
90000423	1.0333	3	2	2	3	1	3	1	32		2	2	2	1	3	2	0	1	0	90	2	2	2	CBIAEGFHD	3	1	2	1	4	4	2	1	3
90000426	0.9958	5	3	2	6	6	1	0	57		3	2	1	1	9	1				90	2	3	1	EBADHCGFI	1	1	1	1	4	1	1	1	4
90000427	0.3316	5	4	1	3	3	2	1	65		4	5	7	1	3	1				2	1	2	1	CBFAIDHGE	2	3	2	2	2	3	4	2	3
90000428	2.5509	5	4	2	3	1	5	1	39		2	1	3	3	3	1	0	2	1	2	2	1	2	GCHIFDBAE	1	1	1	1	1	2	1	1	4
90000430	0.6865	1	4	2	1	6	4	0	28		1	2	98	1	2	1				98	1	2	2	DHABGFECI	2	1	1	2	2	1	3	2	8
90000433	1.7182	2	4	1	6	6	2	1	47		2	4	5	10	3	2				22	1	1	1	HDFGEICBA	1	1	1	1	4	2	1	1	4
90000434	0.7591	2	4	1	1	5	3	1	26		1	2	7	5	3	1	1	0	0	96	1	2	2	CIBAFEDGH	2	4	1	1	4	3	3	2	4
90000437	0.9976	4	4	1	6	6	5	2	40		2	3	2	5	3	1	1	0	0	2	2	2	2	ADIHFGCBE	1	1	1	1	4	4	1	4	4
90000438	0.697	2	2	1	3	1	4	1	49		2	6	6	99	2	1	2	0	0	97	1	2	2	AEDGICFBH	3	3	2	4	3	2	2	4	3
90000441	1.1889	1	4	2	3	1	2	1	27		1	4	6	1	3	1				95	1	2	2	BDGEHFCAI	3	4	2	3	4	1	1	2	4
90000442	0.4679	5	4	1	3	1	2	1	58		3	2	7	1	1	1				10	1	3	1	EADIGHCFB	1	4	2	1	4	1	2	3	4
90000444	1.707	1	4	1	3	1	3	1	34		2	1	6	3	3	1	1	0	0	90	1	3	2	DBAFGEHCI	3	4	1	3	4	4	4	2	4
90000445	2.5071	1	4	2	3	1	8	6	57		3	1	2	3	3	1	1	0	0	90	1	1	2	AFCIDEGHB	2	3	1	2	3	2	3	3	2
90000452	1.033	3	3	1	3	3	2	1	64		3	2	4	1	3	2				22	2	1	2	FHGDBAEIC	1	1	3	2	4	2	1	4	4
90000453	1.5079	1	1	2	3	1	3	1	49		2	3	7	1	1	1	0	1	0	22	1	2	1	FBIHDAGEC	2	4	3	2	4	3	2	3	4
90000456	2.1505	3	3	2	1	1	1	1	35		2	2	3	2	3	2				22	1	1	1	FHGBDECIA	3	4	1	1	4	3	4	3	4
90000459	1.947	3	1	1	1	2	4	2	22		1	3	7	8	3	2				2	1	2	1	HIACEGDBF	1	2	2	1	2	2	3	2	3
90000460	1.6473	1	3	2	1	1	2	2	23		1	5	1	6	3	2				21	1	2	1	FEGCBIAHD	1	1	4	1	2	3	1	1	4
90000462	0.9199	1	2	1	1	1	1	0	32		2	3	5	1	3	1				2	1	1	2	ABFDEGHIC	3	3	4	3	3	1	3	2	4
90000465	1.385	5	3	1	3	4	2	1	68		4	3	7	1	3	2				90	1	2	2	DHFGACIBE	2	4	4	1	4	3	1	3	4
90000467	1.9309	4	1	2	1	1	1	0	28		1	5	7	6	3	1				21	1	1	1	HDFIACBGE	1	1	2	1	3	1	3	1	3
90000470	2.5595	1	1	2	1	1	4	1	56		3	1	5	3	1	1	0	2	0	2	1	1	1	GEHIBACFD	1	1	1	1	2	1	3	2	1
90000473	1.2109	1	2	1	3	1	4	1	59		3	5	7	1	2	2	1	0	0	90	1	1	1	GEIADFHCB	1	3	2	1	4	3	1	2	4
90000477	0.3088	0	4	1	1	1	1	0	60		3	5	99	2	3	1				99	1	2	2	GBDFCEIAH	4	3	1	4	4	1	3	4	8
90000495	0.47	2	3	2	1	1	5	2	28		1	2	1	3	1	1	0	1	1	2	1	1	2	ADGCIEHFB	1	1	1	1	2	1	2	1	2
90000497	0.8287	3	2	9	6	1	3	1	48		2	2	5	1	3	1				90	1	2	2	FACEGHDBI	2	3	2	1	1	2	1	3	4
90000503	1.6788	1	3	1	6	3	1	1	69		4	3	2	2	2	2				15	1	1	2	BIDAGECHF	3	3	1	1	4	3	1	1	4
90000508	0.417	5	2	1	3	3	2	1	71		4	4	99	99	3	2				22	1	1	2	GFICBEADH	2	2	2	1	4	2	3	4	4
90000510	2.207	4	1	1	6	6	1	0	58		3	3	1	1	8	1				2	1	1	1	IAHFCBEDG	2	4	4	9	4	8	4	4	2
90000517	0.25	2	2	1	6	3	3	2	77		4	2	10	1	3	2				15	1	3	3	FGBHEADCI	3	1	3	1	3	4	1	8	1
90000527	1.288	5	3	1	5	7	1	1	62		3	2	2	1	3	2				10	1	1	1	BDHAGEFIC	3	3	1	1	4	3	3	3	4
90000528	1.0898	5	2	2	3	1	6	1	36		2	2	1	4	2	1	0	3	1	2	2	2	3	EIHFGDBAC	4	1	1	3	1	1	4	1	1
90000529	1.2178	3	4	1	3	1	3	1	21		1	3	2	5	3	2				90	1	1	1	IHGBECFDA	1	3	1	1	4	3	4	3	4
90000532	0.931	5	3	1	5	1	2	1	69		4	2	4	2	8	2	1	0	0	1	1	1	1	GCDIEABFH	1	3	2	1	3	2	2	2	3
90000545	0.4349	2	4	2	6	1	2	0	54		3	1	1	5	3	1				2	2	1	1	FHABEDICG	4	4	1	1	1	1	9	1	9
90000559	1.177	1	1	1	1	1	8	3	23		1	4	6	2	2	2	1	5	0	90	1	2	2	BIADGHECF	2	2	2	2	3	2	3	1	3
90000560	0.4915	5	3	1	2	5	4	1	50		3	1	7	1	1	1	1	1	0	2	1	2	1	BHCEDAFGI	8	1	2	4	4	2	1	1	4
90000562	0.8471	5	3	2	5	3	1	0	81		4	5	99	7	3	1				15	1	1	2	IACEDGHBF	1	1	1	1	4	3	4	1	4
90000564	1.0049	3	4	2	3	4	6	1	38		2	4	6	1	3	2	0	2	2	22	2	1	1	ECFHDBAGI	8	4	3	1	3	3	1	4	4
90000565	0.3069	1	1	1	1	3	1	0	68		4	5	6	1	2	1				2	1	1	2	FCIADGHEB	1	4	1	1	4	3	4	4	4
90000579	0.5682	1	3	1	6	1	4	2	47		2	3	7	5	1	1	1	0	0	2	1	2	1	GIFCEDBAH	3	4	1	1	4	2	4	4	4
90000580	0.9603	4	1	2	1	8	4	2	41		2	3	2	2	2	2	0	1	0	1	1	1	1	FEIBDHACG	1	1	1	1	4	4	1	1	8
90000584	1.0802	5	4	1	3	1	4	1	99	3	3	3	13	1	3	2	2	0	0	15	1	1	1	IEDCHAFGB	3	4	2	2	4	2	1	1	4
90000588	1.092	5	3	2	6	7	1	1	36		2	1	1	1	3	2				1	1	3	2	HGDEBFACI	3	2	1	1	3	3	2	2	3
90000591	0.5465	5	3	1	6	2	3	2	48		2	2	1	1	3	2				22	2	2	1	BEGDHFICA	2	4	3	1	4	3	1	4	4
90000592	1.5854	3	3	2	3	4	4	1	44		2	3	12	1	3	2	0	2	0	2	1	1	1	BAGFDHCEI	4	3	1	4	1	2	3	2	4
90000596	3.8837	1	3	2	3	1	4	1	38		2	1	4	1	3	1	1	0	1	90	2	2	3	AGHEIFCBD	4	4	1	4	3	3	3	3	4
90000599	0.9278	3	3	1	3	1	4	3	58		3	3	12	1	1	2				1	1	2	2	FGEBCIADH	2	4	1	2	1	3	2	3	4
90000600	2.7345	1	3	1	3	1	9		21		1	2	5	10	9	2				22	1	3	2	CIBGFEDHA	3	4	1	3	4	2	1	4	4
90000601	2.2387	1	2	1	3	1	2	1	65		4	2	5	1	1	1				23	1	3	1	EHDFCGIAB	3	4	3	2	4	2	1	4	4
90000603	0.8798	5	3	1	6	6	1	0	56		3	2	1	1	2	1				99	2	1	1	EFGACBDHI	1	2	2	1	4	2	1	4	4
90000604	1.621	3	3	2	1	1	1	0	24		1	3	6	1	3	1				95	1	1	2	FDHCIGBAE	3	4	2	4	3	3	1	2	4
90000607	0.4227	1	3	1	3	3	2	1	85		4	5	99	1	1	1				19	1	1	2	HCBFDGIAE	2	1	4	3	2	2	2	3	2
90000608	1.0115	1	2	2	1	1	1	0	24		1	4	4	1	3	1				90	1	1	2	HIDEFBCAG	2	3	1	3	3	3	2	2	4
90000609	0.34	1	3	2	1	1	8	0	33		2	5	13	9	0	1	0	7	2	22	1	1	2	FAEBIHDCG	2	1	1	1	4	2	2	4	4
90000610	0.3797	2	2	2	5	3	2	2	67		4	2	4	2	2	2				22	1	2	2	BACHGEIFD	4	2	2	1	1	4	1	1	4
90000612	0.395	5	2	1	6	3	1	0	78		4	3	2	1	3	1				15	1	1	1	HEICGAFDB	1	4	4	1	1	2	1	1	4
90000617	0.25	2	3	1	6	3	1	1	87		4	5	99	1	3	2				2	1	1	1	GBEFDAHCI	1	4	3	1	4	1	1	4	4
90000619	0.8591	5	3	2	1	6	2	1	23		1	3	2	2	2	1				1	2	2	1	IGBFCEADH	3	4	3	2	4	2	1	2	4
90000622	0.7824	2	4	1	3	1	2	1	65		4	3	13	1	3	1				96	1	2	2	CIHGDEFAB	2	2	2	1	3	3	2	2	3
90000623	1.084	1	3	2	4	1	1	1	37		2	4	5	1	9	2				2	1	1	1	GBCIHDFEA	2	4	1	1	3	1	2	4	4
90000628	0.4258	1	3	1	2	1	2	1	45		2	4	12	1	1	2				22	1	2	1	IECAGFHBD	4	4	4	1	3	2	4	4	4
90000629	0.7613	2	2	1	3	1	2	1	66		4	5	13	1	3	1				90	1	2	1	AIFGBCEDH	1	3	2	1	3	1	3	4	3
90000632	0.9958	5	3	2	6	1	1	0	55		3	2	4	1	3	1				15	1	1	2	GIFCDEHAB	2	4	3	1	3	3	4	1	4
90000635	0.9728	1	1	2	4	3	1	0	67		4	4	2	1	3	1				2	2	1	1	HGCFDEAIB	4	3	3	3	3	3	3	2	2
90000638	0.6563	3	3	2	1	5	3	2	24		1	3	4	1	2	2				90	1	2	1	CIFGBEAHD	1	4	2	1	4	3	3	1	4
90000639	1.6079	1	3	1	3	8	3	1	47		2	3	99	3	3	2	1	0	0	22	1	1	1	HEBDAIGCF	1	4	1	1	4	2	3	4	4
90000640	1.4523	1	2	2	6	1	2	1	28		1	2	6	2	3	1				22	1	1	1	GIDHEBFCA	4	4	4	4	4	3	2	4	3
90000642	0.4166	1	1	2	6	3	1	0	70		4	4	3	1	3	1				2	1	3	1	FBDAGCHIE	4	3	2	4	4	3	3	4	4
90000643	1.4395	2	4	2	6	1	2	1	32		2	2	3	1	1	1				90	1	1	2	GCHAFDBIE	3	3	3	2	4	3	3	3	4
90000648	1.0676	0	1	1	3	1	5	1	45		2	5	15	1	2	1	1	2	0	2	1	2	1	CAIGDFEBH	1	2	2	1	3	2	2	2	3
90000651	0.9997	3	2	2	1	1	1	0	27		1	2	6	1	2	1				22	1	2	2	FEGDIHBCA	3	3	1	1	2	3	3	1	1
90000654	0.25	3	3	2	6	3	1	1	81		4	4	2	1	2	2				15	1	3	1	EBAGIFDHC	1	4	1	4	4	4	4	4	4
90000655	0.3627	1	3	2	2	3	2	1	66		4	2	3	1	2	2				1	1	1	1	CFBDIEAHG	1	2	1	1	4	1	2	4	1
90000661	0.9431	1	3	2	5	4	4	2	55		3	4	7	1	3	2	0	0	1	22	2	2	1	FAGBDEIHC	1	1	1	1	1	1	3	1	4
90000663	1.1585	3	4	1	3	1	4	1	43		2	5	7	1	1	1	0	2	0	15	1	2	2	ICBHAGDFE	3	2	1	3	2	2	3	3	3
90000666	0.8611	5	3	1	1	1	1	0	46		2	3	2	1	3	1				15	1	1	1	EFADBICGH	1	4	3	1	4	4	1	4	4
90000668	1.5546	3	3	2	1	1	3	1	20		1	3	2	1	1	1	1	0	0	22	1	2	1	IDEHCAGBF	1	1	1	3	2	2	4	2	2
90000671	0.8059	5	3	2	6	6	3	1	55		3	3	2	1	2	2				22	2	2	1	FICGEADHB	4	4	3	4	4	2	1	4	4
90000673	0.9506	3	3	1	1	1	6	2	25		1	2	6	3	3	1	0	2	0	2	1	3	1	CHGFBIDEA	2	3	2	1	4	3	2	1	4
90000676	1.5724	1	3	1	6	3	1	1	63		3	2	2	1	3	2				1	1	1	1	HDFGEAIBC	3	4	4	1	3	1	3	1	3
90000679	1.2163	3	2	1	3	4	3	2	62		3	1	4	1	1	2				15	2	1	2	BEGAIHDCF	1	4	1	1	4	2	3	3	4
90000688	1.3487	1	1	2	5	3	2	1	70		4	1	1	4	2	2				22	1	1	3	EFIGBCADH	2	4	4	2	3	2	4	2	3
90000690	2.9769	3	3	2	3	1	3	1	62		3	1	4	4	3	1	0	0	1	90	1	1	2	IFCDGBAHE	4	4	4	4	4	1	4	4	1
90000692	1.3495	0	2	2	1	7	9		50		3	1	1	5	2	1				2	2	3	2	GDCIAFEBH	1	4	1	1	4	4	4	1	4
90000696	1.3574	2	4	1	3	1	3	2	61		3	3	5	2	1	1				90	1	2	1	DBFIEACHG	1	1	4	1	1	3	4	4	1
90000697	0.4913	3	2	1	3	1	9		50		3	4	99	1	3	1				99	1	1	1	ACEIBFDGH	1	4	2	2	3	1	2	3	4
90000699	0.7378	2	3	2	1	2	4	1	18		1	3	98	3	8	1	1	0	0	2	1	3	2	EAHFBGIDC	4	3	1	1	4	1	3	2	2
90000704	0.3746	1	1	1	5	2	1	1	77		4	6	9	1	1	2				15	1	1	2	CIEAGHBDF	4	3	2	1	4	4	3	2	4
90000708	2.1672	1	3	2	6	6	1	0	46		2	6	1	3	3	1				22	2	1	1	AFCIHEDGB	1	2	1	4	1	1	1	2	4
90000712	1.0077	5	3	1	6	1	8	2	49		2	5	5	1	1	1	0	1	2	15	2	1	2	GBIHAFCED	3	4	4	4	4	3	1	3	4
90000714	2.222	1	4	1	3	1	5	1	30		2	4	7	1	2	1	0	0	3	22	1	3	2	ICDAEFBHG	2	1	1	1	3	4	3	3	3
90000715	1.5546	3	3	2	1	5	3	0	19		1	3	1	1	3	1				90	1	1	1	HDIFGACEB	1	4	2	1	4	4	4	3	2
90000716	0.4358	2	3	2	1	5	3	1	18		1	2	12	1	3	1				90	2	3	2	DFHIABGCE	3	1	1	2	3	3	2	2	4
90000719	3.4989	3	2	1	3	4	3	1	26		1	3	5	1	3	2	0	0	1	90	1	1	2	BEHDFGCAI	1	1	1	2	3	1	4	4	3
90000721	1.0199	1	4	1	3	1	2	1	99	2	2	2	15	1	2	1				90	1	3	1	EAHCBDGIF	1	4	2	1	4	2	1	3	4
90000724	0.617	1	3	1	6	1	2	0	64		3	2	2	3	2	1				22	1	1	1	DCBAIFGHE	3	1	1	2	3	2	1	1	3
90000727	1.0319	2	3	2	3	1	3	1	40		2	2	6	2	3	1	1	0	0	90	2	1	2	CGIDABHEF	4	4	3	8	8	4	4	3	4
90000730	1.1521	3	3	1	1	1	1	1	22		1	4	4	1	2	2				2	2	1	2	GFABECHDI	2	4	1	1	4	3	1	2	4
90000731	0.9044	0	3	2	3	1	3	1	55		3	1	2	4	8	1	1	0	0	2	2	3	3	ACHEBGIFD	3	1	4	2	2	1	2	3	2
90000732	1.6306	2	4	9	3	7	3	0	64		3	1	1	3	2	1	1	0	0	2	2	1	1	AEFIHGBCD	1	1	2	1	9	1	1	2	4
90000734	0.8453	2	4	1	3	1	3	1	45		2	5	14	1	2	1	1	0	0	90	1	2	2	HAGDECFIB	2	2	2	2	2	4	3	2	3
90000735	1.236	1	3	2	1	6	4	1	46		2	1	2	1	2	2				2	2	1	2	FDEGCBIHA	3	1	1	1	4	3	4	4	4
90000739	1.236	3	3	1	6	7	2	1	49		2	1	98	1	1	2				1	1	1	2	DCBIGEAFH	1	4	4	4	3	2	2	2	2
90000740	0.4203	3	4	9	1	1	1	0	23		1	4	7	1	1	1				95	1	1	1	AHFDICEBG	2	4	2	1	4	3	3	2	4
90000741	0.7888	1	4	2	1	3	2	0	66		4	4	2	1	3	1				96	2	1	1	GBICDAHFE	4	1	3	1	4	2	1	1	3
90000746	1.9436	1	2	2	3	1	2	1	28		1	5	12	1	3	1				2	1	2	1	GIBDFCAEH	1	3	1	2	2	1	2	2	3
90000747	1.0547	1	3	1	4	1	7	1	37		2	2	10	1	3	1	2	2	0	2	1	2	1	GAFIHCEBD	1	1	2	2	4	4	1	4	3
90000748	1.0663	3	3	2	3	1	3	1	33		2	3	12	1	2	2	0	1	0	22	2	1	1	ECBADIFHG	2	1	1	2	4	1	2	2	3
90000752	1.4157	2	1	2	1	1	2	1	23		1	2	2	1	1	1				2	1	2	1	AIBHDGFCE	1	1	1	1	4	1	3	2	4
90000757	0.9525	3	3	1	3	1	3	1	99	3	3	5	7	4	2	1	1	0	0	22	1	2	1	GDIBAEHFC	1	1	1	1	4	1	4	1	4
90000758	1.9154	1	3	2	2	5	8	2	21		1	3	2	2	2	2	1	0	2	22	2	2	3	IDGBEFCAH	3	2	1	4	4	1	3	4	4
